# Supplementary material for: Autotetraploid Origin of Chinese Cherry Revealed by Chromosomal Karyotype and In Situ Hybridization of Seedling Progenies
Source: Plants (Basel). 2023 Aug 30;12(17):3116. doi: 10.3390/plants12173116 (PMC10490022; doi:10.3390/plants12173116)
Supplement: Supplementary file 1 [file plants-12-03116-s001.zip]

Archive with 1 entries (1 files):
- plants-2517973-supplementary.pdf
